# Supplementary material for: Mangrove growth and biomass dynamics along the mud-dominated coast of French Guiana
Source: Sci Rep. 2026 May 21;16:15869. doi: 10.1038/s41598-026-53756-1 (PMC13194718; doi:10.1038/s41598-026-53756-1)
Supplement: Supplementary file 1 — Supplementary Material 1 [file 41598_2026_53756_MOESM1_ESM.xlsx]

## Sheet: Read me 
Parameter	Description
PlotID	Unique identifier for each sampled plot.
Species	A = Avicennia germinans
	R = Rhizophora racemosa or Rhizophora mangle
	L = Laguncularia racemosa
Age	Stand age in years at the time of field measurement
Plotsize	Area of the individual plot in square meters.
Type	Geomorphic or environmental forest setting: "coastal" (open coast), "estuarine" (tidal inlet or estuary).
X	X-coordinate for plot location ( UTM easting).
Y	Y-coordinate for plot location (UTM northing).
Gtot	Total basal area per plot ( m² ha⁻¹ ).
Density	number of stems per square meter
DBH	Mean or representative diameter at breast height, in centimeters (cm).
AGB	Estimated aboveground biomass for the plot in metric tons dry matter per hectare (t DM ha⁻¹).

## Sheet: Table S1
PlotID	Species	Age	Plotsize	Type	X	Y	Gtot	Density	DBH	AGB
CF1-2022	A	13	2500	Coastal	543655	351384	6.00476	238	31.768	166.736
CF1-2022	L	13	2500	Coastal	543655	351384	0.0152956	7	9.34899	0.209375
CF1-2022	R	13	2500	Coastal	543655	351384	0.0780709	41	8.72735	1.41692
CF2-2022	A	70	5000	Coastal	543574	351572	15.3018	293	45.7054	237.747
CF2-2022	R	70	5000	Coastal	543574	351572	0.0408799	6	16.5086	0.722229
CF3-2022	A	70	5000	Coastal	544012	351706	12.4271	47	102.841	265.952
CF3-2022	R	70	5000	Coastal	544012	351706	2.30403	106	29.4863	46.8197
GUA1-2013	A	10	2500	Coastal	563596	326211	4.22581	357	21.7596	102.792
GUA1-2022	A	19	2500	Coastal	563592	326194	4.91016	146	36.6776	154.947
GUA2-2022	A	16	2500	Estuarine	568922	319005	3.29791	210	25.0634	91.117
GUA2-2022	L	16	2500	Estuarine	568922	319005	0.297459	38	17.6951	6.22435
GUA2-2022	R	16	2500	Estuarine	568922	319005	0.198288	57	11.7962	4.9502
IR1A-2003	A	1	6.75	Coastal	613777	246175	0.00297587	2	7.71475	16.6677
IR1A-2003	L	1	6.75	Coastal	613777	246175	0.00340234	33	2.03078	8.05964
IR1B-2003	L	1	12	Coastal	613745	246112	0.00204832	58	1.18854	1.97434
IR1C-2022	A	20	2500	Coastal	613765	246144	4.28966	129	36.4709	142.109
IR1C-2022	L	20	2500	Coastal	613765	246144	0.0158336	11	7.58794	0.187926
IR1C-2022	R	20	2500	Coastal	613765	246144	0.0177641	5	11.9211	0.419774
IR3A-2003	A	17	1200	Coastal	612909	249311	2.59362	123	29.0423	166.015
IR3A-2003	L	17	1200	Coastal	612909	249311	7.85e-05	1	1.77245	0.0008525
IR3B-2003	A	36	5000	Coastal	612954	249298	12.7795	168	55.1609	259.601
IR3B-2003	L	36	5000	Coastal	612954	249298	0.121678	59	9.08259	0.896895
IR3B-2003	R	36	5000	Coastal	612954	249298	0.00125664	1	7.08981	0.00955641
IR4A-2003	A	11	300	Coastal	613260	247729	0.549186	70	17.715	109.968
IR4A-2003	R	11	300	Coastal	613260	247729	0.0252819	3	18.3601	7.64083
IR4B-2022	A	30	2500	Coastal	603620	263219	5.2666	111	43.5646	200.275
IR4B-2022	L	30	2500	Coastal	603620	263219	0.0538147	38	7.52642	0.777557
IR4B-2022	R	30	2500	Coastal	603620	263219	0.124995	28	13.3628	3.40762
IR5-2003	A	17	1200	Coastal	610841	251541	3.17258	199	25.2528	194.26
IR5-2003	L	17	1200	Coastal	610841	251541	0.000180697	3	1.55219	0.00239429
IR5-2003	R	17	1200	Coastal	610841	251541	0.12602	11	21.4069	10.2891
IR6-2003	A	13	1200	Coastal	613782	248047	3.12144	222	23.7154	175.7
IR6-2003	R	13	1200	Coastal	613782	248047	0.000804247	1	5.67185	0.0222407
IR7-2003	A	70	900	Coastal	603620	263219	1.66055	7	97.4107	211.741
IR7-2003	R	70	900	Coastal	603620	263219	0.918939	9	63.9075	164.177
IR8-2022	A	34	5000	Coastal	612277	248559	14.5164	117	70.4476	304.47
IR8-2022	L	34	5000	Coastal	612277	248559	0.0158273	8	8.89588	0.10306
IR8-2022	R	34	5000	Coastal	612277	248559	0.379225	33	21.4398	10.8855
IR9-2022	A	24	2500	Coastal	610391	251664	6.43954	72	59.8124	245.756
IR9-2022	L	24	2500	Coastal	610391	251664	0.0261577	21	7.05862	0.301875
KA1-2002	A	1	300	Coastal	529637	374650	0.478072	154	11.1434	71.9893
KA1-2002	L	1	300	Coastal	529637	374650	0.000663661	2	3.64324	0.0423641
KA10-2004	A	70	3600	Coastal	525238	377017	4.67656	13	119.956	164.589
KA10-2004	R	70	3600	Coastal	525238	377017	3.52585	276	22.6052	112.171
KA11-2004	A	70	3600	Coastal	525200	377700	0.558519	4	74.7341	15.4927
KA11-2004	R	70	3600	Coastal	525200	377700	5.96298	97	49.5879	216.322
KA12-2004	A	70	3600	Coastal	525723	377641	7.61596	82	60.9516	200.085
KA12-2004	L	70	3600	Coastal	525723	377641	0.00282743	36	1.77245	0.01023
KA12-2004	R	70	3600	Coastal	525723	377641	0.796443	536	7.70948	16.5911
KA13-2004	A	8	900	Coastal	526001	377955	2.05871	148	23.5883	145.83
KA14-2004	A	4	900	Coastal	529882	374047	2.13567	214	19.9797	140.066
KA14-2004	R	4	900	Coastal	529882	374047	0.00107128	10	2.07006	0.0216069
KA15-2004	A	5	900	Coastal	529450	374473	2.46853	171	24.0299	175.027
KA15-2004	L	5	900	Coastal	529450	374473	7.85e-05	1	1.77245	0.00113667
KA15-2004	R	5	900	Coastal	529450	374473	0.00020813	2	2.04025	0.00411925
KA16-2004	A	4	900	Coastal	529050	374805	2.35266	203	21.5309	162.87
KA16-2004	R	4	900	Coastal	529050	374805	0.000353429	2	2.65868	0.00820869
KA17-2004	A	35	3600	Estuarine	528857	374090	6.24107	182	37.036	176.049
KA17-2004	L	35	3600	Estuarine	528857	374090	0.0744054	85	5.91729	0.643117
KA17-2004	R	35	3600	Estuarine	528857	374090	1.17146	242	13.9151	24.9946
KA2-2002	A	2	300	Coastal	529547	374404	0.638165	72	18.8291	121.743
KA2-2002	R	2	300	Coastal	529547	374404	0.000805032	3	3.27624	0.0673624
KA3-2002	A	3	300	Coastal	529416	374149	0.601625	102	15.3601	105.62
KA3-2002	L	3	300	Coastal	529416	374149	0.0111754	7	7.99122	1.36854
KA3-2002	R	3	300	Coastal	529416	374149	0.000333794	3	2.10964	0.0208597
KA4-2002	A	70	1200	Estuarine	527410	374565	2.31468	18	71.7198	199.691
KA4-2002	L	70	1200	Estuarine	527410	374565	0.0224561	50	4.2385	0.419677
KA4-2002	R	70	1200	Estuarine	527410	374565	0.755955	99	17.4767	63.8751
KA5-2002	A	70	800	Estuarine	522150	377965	1.89125	6	112.287	280.583
KA5-2002	R	70	800	Estuarine	522150	377965	0.375203	5	54.7871	63.9749
KA6-2001	A	3	300	Coastal	528818	374555	0.606683	105	15.2025	107.45
KA6-2001	L	3	300	Coastal	528818	374555	0.000568628	5	2.13284	0.0287267
KA7-2002	A	3	25	Coastal	528692	374649	0.0164478	4	12.8249	31.2962
KA7-2002	L	3	25	Coastal	528692	374649	0.00434246	3	7.60917	6.33562
KA7-2002	R	3	25	Coastal	528692	374649	7.85e-05	1	1.77245	0.05128
KA8-2002	A	3	300	Coastal	528509	374805	0.0236837	3	17.7703	4.77342
KA8-2002	R	3	300	Coastal	528509	374805	0.503558	100	14.1924	120.819
KA9-2002	A	70	200	Coastal	528522	374610	0.144385	30	13.8749	36.5895
KA9-2002	R	70	200	Coastal	528522	374610	0.306714	270	6.74085	116.899
LA1-2013	A	50	2500	Estuarine	541731	348682	1.62275	73	29.819	46.0189
LA1-2013	L	50	2500	Estuarine	541731	348682	0.00726964	2	12.0579	0.104698
LA1-2013	R	50	2500	Estuarine	541731	348682	2.90387	260	21.1364	101.047
LA1-2022	A	62	2500	Estuarine	541758	348661	0.753961	14	46.4131	26.5587
LA1-2022	R	62	2500	Estuarine	541758	348661	4.91934	161	34.9599	200.927
MAC1-2006	A	50	2500	Coastal	560481	330674	4.96564	34	76.4325	207.548
MAC1-2006	R	50	2500	Coastal	560481	330674	0.834786	131	15.9655	22.1522
MAH1-2022	A	70	2500	Estuarine	535685	356951	2.39882	6	126.46	120.228
MAH1-2022	L	70	2500	Estuarine	535685	356951	0.0859515	15	15.1395	2.03547
MAH1-2022	R	70	2500	Estuarine	535685	356951	3.56067	78	42.7315	249.763
MAH2-2022	L	3	400	Coastal	536447	362653	0.611935	172	11.9294	46.7781
MAH3-2022	R	70	2500	Estuarine	534362	356092	6.03097	212	33.7331	288.797
MAH4-2022	A	40	9238	Coastal	535964	362898	22.1995	136	80.8038	262.315
MAH4-2022	L	40	9238	Coastal	535964	362898	0.000314159	1	3.54491	0.000639593
MAH4-2022	R	40	9238	Coastal	535964	362898	2.42077	114	29.1443	30.5463
PSI1-1998	A	2	100	Coastal	602014	279159	0.101967	26	12.5249	48.3277
PSI2-1998	A	1.5	25	Coastal	602020	279206	0.0140798	6	9.68842	23.918
SI1-2003	A	70	1800	Coastal	597066	284127	5.8904	13	134.627	428.114
SI10-2003	A	60	675	Coastal	596733	285677	1.48793	16	60.9904	211.388
SI10-2003	L	60	675	Coastal	596733	285677	0.00434875	7	4.98498	0.161334
SI10-2003	R	60	675	Coastal	596733	285677	0.156236	129	6.96025	9.47528
SI11-2004	A	70	1200	Coastal	598030	285211	3.35231	23	76.3551	294.168
SI11-2004	L	70	1200	Coastal	598030	285211	0.160359	84	8.73849	5.13336
SI12-2004	A	60	1800	Coastal	597576	284716	3.08703	16	87.8497	188.747
SI12-2004	L	60	1800	Coastal	597576	284716	0.00785397	1	17.7245	0.192576
SI13-2004	A	10	300	Coastal	285055	597312	0.683788	50	23.3887	151.972
SI14-1997	A	70	400	Estuarine	600849	278195	1.20719	4	109.872	349.162
SI14-1997	L	70	400	Estuarine	600849	278195	0.00822331	13	5.03016	0.480488
SI14-1997	R	70	400	Estuarine	600849	278195	0.457243	71	16.05	132.268
SI15-1997	A	70	400	Coastal	603021	274688	1.4175	15	61.4816	365.801
SI15-1997	L	70	400	Coastal	603021	274688	0.149316	206	5.38455	9.49126
SI16-2002	A	22	800	Coastal	584856	287951	1.98759	107	27.2585	171.799
SI16-2002	L	22	800	Coastal	584856	287951	0.000113097	1	2.12694	0.00202822
SI17-2006	A	70	10000	Coastal	597279	284315	12.896	30	131.128	163.34
SI17-2006	R	70	10000	Coastal	597279	284315	0.626924	12	45.7137	8.05836
SI18-2010	A	23	5000	Coastal	596100	285950	11.557	355	36.086	181.912
SI18-2010	L	23	5000	Coastal	596100	285950	0.00132025	1	7.26706	0.00726522
SI18-2010	R	23	5000	Coastal	596100	285950	0.00177971	3	4.87129	0.0108584
SI19-2010	A	70	10000	Coastal	596664	285604	18.3015	263	52.7589	178.462
SI19-2010	L	70	10000	Coastal	596664	285604	0.214269	112	8.74784	0.760602
SI19-2010	R	70	10000	Coastal	596664	285604	0.430288	101	13.0542	2.56555
SI2-2003	A	55	300	Coastal	596596	285662	0.790712	8	62.8774	244.477
SI2-2003	L	55	300	Coastal	596596	285662	0.109086	179	4.93729	8.91149
SI2-2003	R	55	300	Coastal	596596	285662	0.0166544	13	7.1585	2.44717
SI20-2011	A	22	5625	Coastal	594832	288274	12.1374	320	38.951	170.013
SI21-2011	A	22	5625	Coastal	596837	284734	12.007	338	37.6955	163.955
SI22-2011	A	70	10000	Coastal	597207	284446	19.9624	54	121.602	245.59
SI22-2011	R	70	10000	Coastal	597207	284446	0.979366	65	24.5497	9.86901
SI23-2011	A	70	10000	Coastal	597207	284446	21.364	241	59.5474	237.497
SI23-2011	L	70	10000	Coastal	597207	284446	0.123212	38	11.3884	0.442186
SI23-2011	R	70	10000	Coastal	597207	284446	0.0984127	16	15.6854	0.625886
SI24-2011	A	13	1875	Coastal	599137	286647	3.2867	493	16.33	94.9139
SI25-2013	A	1	25	Coastal	603430	277197	0.0195273	9	9.31602	32.2278
SI25-2013	L	1	25	Coastal	603430	277197	0.00388379	6	5.08841	3.79711
SI26-2013	A	20	2500	Coastal	596853	284721	4.7321	119	39.8826	150.203
SI27-2022	A	29	2500	Coastal	596878	284663	4.39224	99	42.1265	148.296
SI27-2022	L	29	2500	Coastal	596878	284663	0.0507791	9	15.0228	0.92534
SI3-2003	A	15	300	Coastal	596222	285784	0.329827	31	20.6297	67.6638
SI4-2003	A	16	800	Coastal	596198	285629	2.31988	34	52.2424	281.887
SI4-2003	L	16	800	Coastal	596198	285629	0.0105243	134	1.77245	0.171352
SI5-2003	A	10	300	Coastal	596856	284699	0.66521	53	22.4064	141.08
SI6-2003	A	13	675	Coastal	595170	287699	1.35095	80	25.9899	134.441
SI7-2003	A	10	75	Coastal	597700	285800	0.0153938	1	24.8143	12.6674
SI7-2003	L	10	75	Coastal	597700	285800	0.079267	78	6.37572	29.9373
SI8-2003	A	10	300	Coastal	597559	285724	0.867527	35	31.4874	241.26
SI8-2003	L	10	300	Coastal	597559	285724	0.0442768	232	2.76296	2.57627
SI9-2003	A	70	300	Coastal	592789	290939	0.638573	9	53.2738	188.513
SI9-2003	R	70	300	Coastal	592789	290939	0.0597295	3	28.2204	19.2322
SU4-2013	A	70	2500	Coastal	186110	620030	1.50527	7	92.7445	67.9639
SU4-2013	R	70	2500	Coastal	186110	620030	5.46121	154	37.6629	276.164
SU5-2013	A	70	2500	Estuarine	182265	614006	3.54282	16	94.1119	166.245
SU5-2013	R	70	2500	Estuarine	182265	614006	2.22782	125	26.7002	91.6945
TC1-2011	A	70	10000	Estuarine	537510	345977	15.3526	36	130.608	199.469
TC1-2011	L	70	10000	Estuarine	537510	345977	0.334025	68	14.0173	1.36897
TC1-2011	R	70	10000	Estuarine	537510	345977	11.5546	201	47.9522	173.946
TC2-2013	A	70	2500	Estuarine	537426	345951	5.4096	8	144.463	307.395
TC2-2013	L	70	2500	Estuarine	537426	345951	0.46247	91	14.2577	7.58314
TC2-2013	R	70	2500	Estuarine	537426	345951	1.03825	12	58.8287	61.7841
TC3-2022	A	70	10000	Estuarine	537337	346033	13.6024	57	97.7012	160.431
TC3-2022	L	70	10000	Estuarine	537337	346033	0.652324	627	6.45102	2.00122
TC3-2022	R	70	10000	Estuarine	537337	346033	8.36384	233	37.8927	110.434
TC4-2022	A	70	10000	Estuarine	537414	345898	18.1277	29	145.125	255.378
TC4-2022	L	70	10000	Estuarine	537414	345898	0.616655	112	14.8403	3.05831
TC4-2022	R	70	10000	Estuarine	537414	345898	7.43483	66	67.1264	129.972
TC5-2022	A	70	10000	Estuarine	537481	345790	27.8024	32	146.422	409.628
TC5-2022	L	70	10000	Estuarine	537481	345790	0.00502654	1	14.1796	0.0197103
TC5-2022	R	70	10000	Estuarine	537481	345790	1.87765	9	91.3516	36.561
TC6-2022	A	31	2500	Estuarine	540884	346546	1.43238	17	58.0544	53.8736
TC6-2022	L	31	2500	Estuarine	540884	346546	0.00212371	1	9.21676	0.0265109
TC6-2022	R	31	2500	Estuarine	540884	346546	3.28771	77	41.3268	158.618
TC7-2023	A	70	2500	Estuarine	542498	341462	3.11696	12	101.931	142.993
TC7-2023	L	70	2500	Estuarine	542498	341462	0.173419	41	13.0073	2.9127
TC7-2023	R	70	2500	Estuarine	542498	341462	2.85236	25	67.5558	180.565
