# Supplementary material for: Mangrove growth and biomass dynamics along the mud-dominated coast of French Guiana
Source: Sci Rep. 2026 May 21;16:15869. doi: 10.1038/s41598-026-53756-1 (PMC13194718; doi:10.1038/s41598-026-53756-1)
Supplement: Supplementary file 2 — Supplementary Material 2 [file 41598_2026_53756_MOESM2_ESM.xlsx]

## Sheet: README
README / Important Notes for Table S2 – Stand Age and Uncertainty
The suffix in PlotIDs (e.g., -2003 in IR1A-2003) indicates the initial or primary sampling year when the plot was first established or labeled. However, stand age, DBH, aboveground biomass, and other field-derived variables reflect the most recent field measurement year (recorded in the 'Year' column of the accompanying dataset GD44_new.csv), which may post-date the PlotID suffix for re-visited o…
Stand age is calculated as:
Stand age = Year of field measurement – Estimated establishment year
Uncertainty classes (±5 years or ±10 years) are assigned solely based on the estimated establishment year and the temporal resolution of available historical imagery:
• ±5 years: establishment after 1980 (dense SPOT/Landsat/IGN coverage, 3–5 year intervals)
• ±10 years: establishment in 1980 or earlier (sparse mid-century aerial archives, 8–12 year gaps)
These classes reflect imagery availability only and do not assume anything about mangrove growth rates (see Supplementary Methods for full details).

## Sheet: Age uncertainty classes
PlotID	Stand age (years)	Estimated establishment year	Age uncertainty
CF1-2022	13	2009	±5 years
CF2-2022	70	1952	±10 years
CF3-2022	70	1952	±10 years
GUA1-2013	10	2012	±5 years
GUA1-2022	19	2003	±5 years
GUA2-2022	16	2006	±5 years
IR1A-2003	1	2021	±5 years
IR1B-2003	1	2021	±5 years
IR1C-2022	20	2002	±5 years
IR3A-2003	17	2005	±5 years
IR3B-2003	36	1986	±5 years
IR4A-2003	11	2011	±5 years
IR4B-2022	30	1992	±5 years
IR5-2003	17	2005	±5 years
IR6-2003	13	2009	±5 years
IR7-2003	70	1952	±10 years
IR8-2022	34	1988	±5 years
IR9-2022	24	1998	±5 years
KA1-2002	1	2021	±5 years
KA10-2004	70	1952	±10 years
KA11-2004	70	1952	±10 years
KA12-2004	70	1952	±10 years
KA13-2004	8	2014	±5 years
KA14-2004	4	2018	±5 years
KA15-2004	5	2017	±5 years
KA16-2004	4	2018	±5 years
KA2-2002	2	2020	±5 years
KA3-2002	3	2019	±5 years
KA4-2002	70	1952	±10 years
KA5-2002	70	1952	±10 years
KA6-2001	3	2019	±5 years
KA7-2002	3	2019	±5 years
KA8-2002	3	2019	±5 years
KA9-2002	70	1952	±10 years
MAC1-2006	50	1972	±10 years
MAH1-2022	70	1952	±10 years
MAH2-2022	3	2019	±5 years
MAH3-2022	70	1952	±10 years
MAH4-2022	40	1982	±5 years
PSI1-1998	2	2020	±5 years
PSI2-1998	1	2021	±5 years
SI1-2003	70	1952	±10 years
SI10-2003	60	1962	±10 years
SI11-2004	70	1952	±10 years
SI12-2004	60	1962	±10 years
SI13-2004	10	2012	±5 years
SI14-1997	70	1952	±10 years
SI15-1997	70	1952	±10 years
SI16-2002	22	2000	±5 years
SI17-2006	70	1952	±10 years
SI18-2010	23	1999	±5 years
SI19-2010	70	1952	±10 years
SI2-2003	55	1967	±10 years
SI20-2011	22	2000	±5 years
SI21-2011	22	2000	±5 years
SI22-2011	70	1952	±10 years
SI23-2011	70	1952	±10 years
SI24-2011	13	2009	±5 years
SI25-2013	1	2021	±5 years
SI26-2013	20	2002	±5 years
SI27-2022	29	1993	±5 years
SU4-2013	70	1952	±10 years
SU5-2013	70	1952	±10 years
TC1-2011	70	1952	±10 years
TC2-2013	70	1952	±10 years
TC3-2022	70	1952	±10 years
TC4-2022	70	1952	±10 years
TC5-2022	70	1952	±10 years
TC7-2023	70	1952	±10 years

## Sheet: Imagery metadata
Source/platform	Platform type	Sensor or image type	Approximate period used	Typical spatial resolution	Role in age reconstruction	Metadata/source note
IGN Remonter le temps	Aerial archive / orthophoto service	Historical aerial photographs and orthophotographs	1940s onward, depending on local coverage	Metre-to-sub-metre scale; mission and product dependent	Primary source for mid-century shoreline position and early canopy establishment.	Exact spatial resolution varies among historical aerial missions and orthophoto products; used as high-resolution visual evidence of shoreline position and canopy establishment.
SPOT	Satellite	Optical panchromatic and multispectral imagery	Mid-1980s onward	Typically 10 m panchromatic and 20 m multispectral for SPOT 1–4; later SPOT products may be finer	Intermediate-date evidence for canopy persistence between aerial-photo missions and recent satellite observations.	Typical values based on SPOT mission/product specifications; exact resolution depends on sensor and product.
Landsat 5	Satellite	Thematic Mapper (TM)	1980s–2010s	30 m multispectral	Regional time-series context for mangrove extent and persistent vegetation signals.	Thermal bands have coarser native resolution; multispectral bands used for vegetation context are 30 m.
Landsat 7	Satellite	Enhanced Thematic Mapper Plus (ETM+)	Late 1990s onward	30 m multispectral; 15 m panchromatic where used	Regional time-series context and cross-checking of canopy persistence.	Panchromatic band provides 15 m spatial resolution; multispectral bands are 30 m.
Landsat 8	Satellite	Operational Land Imager (OLI)	2013 onward	30 m multispectral; 15 m panchromatic	Recent time-series context and cross-checking of canopy persistence.	OLI multispectral bands are 30 m and panchromatic band is 15 m.
Source links for metadata
IGN Remonter le temps portal	https://remonterletemps.ign.fr
Time Machine Europe description of Remonter le Temps	https://www.timemachine.eu/ltm-projects/remonter-le-temps/
SPOT 1–3 mission specifications, eoPortal	https://www.eoportal.org/satellite-missions/spot-1-2-3
Landsat 5 mission, NASA Science	https://science.nasa.gov/mission/landsat-5/
Landsat 7 mission, NASA Science	https://science.nasa.gov/mission/landsat-7/
Landsat 8 mission, NASA Science	https://science.nasa.gov/mission/landsat-8/
